# Supplementary material for: Polycomb group ring finger protein 6 suppresses Myc-induced lymphomagenesis
Source: Life Sci Alliance. 2022 Apr 14;5(8):e202101344. doi: 10.26508/lsa.202101344 (PMC9012912; doi:10.26508/lsa.202101344)
Supplement: Supplementary file 3 [file LSA-2021-01344_TableS2.xlsx]

## Sheet: Table S2
Genotype	Sample ID	Detailed Pathological analysis	Classification
Eμ-myc; Pcgf6fl/fl	220616	Diffusely, the normal cortical and medullary architecture are effaced and replaced by a densely cellular, infiltrative cellular neoplasm composed of diffuse sheets of large lymphocytes on a pre-existing fibrovascular stroma. Neoplastic cells have distinct borders and scant eosinophilic cytoplasm. Nuclei are large and irregularly round with coarsely stippled chromatin, and 1-2 prominent nucleoli. …	Large-cell lymphoma high-grade Burkitt's like
	223528	Diffusely, the normal cortical and medullary architecture are effaced and replaced by a densely cellular, infiltrative cellular neoplasm composed of diffuse sheets of large lymphocytes on a pre-existing fibrovascular stroma. Neoplastic cells have distinct borders and scant eosinophilic cytoplasm. Nuclei are large and irregularly round with coarsely stippled chromatin, and 1-2 prominent nucleoli. …	Large-cell lymphoma high-grade Burkitt's like
	216573	Diffusely, the normal cortical and medullary architecture are effaced and replaced by a densely cellular, infiltrative cellular neoplasm composed of diffuse sheets of large lymphocytes on a pre-existing fibrovascular stroma. Neoplastic cells have distinct borders and scant eosinophilic cytoplasm. Nuclei are large and irregularly round with coarsely stippled chromatin, and 1-2 prominent nucleoli. …	Large-cell lymphoma high-grade Burkitt's like
Eμ-myc; Pcgf6+/fl	220619	Diffusely, the normal cortical and medullary architecture are effaced and replaced by a densely cellular, infiltrative cellular neoplasm composed of diffuse sheets of large lymphocytes on a pre-existing fibrovascular stroma. Neoplastic cells have distinct borders and scant eosinophilic cytoplasm. Nuclei are large and irregularly round with coarsely stippled chromatin, and 1-2 prominent nucleoli. …	Large-cell lymphoma high grade Burkitt's like
	218772	Diffusely, the normal cortical and medullary architecture are effaced and replaced by a densely cellular, infiltrative cellular neoplasm composed of diffuse sheets of large lymphocytes on a pre-existing fibrovascular stroma. Neoplastic cells have distinct borders and scant eosinophilic cytoplasm. Nuclei are large and irregularly round with coarsely stippled chromatin, and 1-2 prominent nucleoli. …	Large-cell lymphoma high grade Burkitt's like
Eμ-myc; Pcgf6+/+	216575	Diffusely, the normal cortical and medullary architecture are effaced and replaced by a densely cellular, infiltrative cellular neoplasm composed of diffuse sheets of large lymphocytes on a pre-existing fibrovascular stroma. Neoplastic cells have distinct borders and scant eosinophilic cytoplasm. Nuclei are large and irregularly round with coarsely stippled chromatin, and 1-2 prominent nucleoli. …	Large-cell lymphoma high grade Burkitt's Like
	223077	Diffusely, the normal cortical and medullary architecture are effaced and replaced by a densely cellular, infiltrative cellular neoplasm composed of diffuse sheets of large lymphocytes on a pre-existing fibrovascular stroma. Neoplastic cells have distinct borders and scant eosinophilic cytoplasm. Nuclei are large and irregularly round with coarsely stippled chromatin, and 1-2 prominent nucleoli. …	Large-cell lymphoma high grade Burkitt's Like
	218327	Diffusely, the normal cortical and medullary architecture are effaced and replaced by a densely cellular, infiltrative cellular neoplasm composed of diffuse sheets of large lymphocytes on a pre-existing fibrovascular stroma. Neoplastic cells have distinct borders and scant eosinophilic cytoplasm. Nuclei are large and irregularly round with coarsely stippled chromatin, and 1-2 prominent nucleoli. …	Large-cell lymphoma high grade Burkitt's Like
Supplemental Table S2. Pathological Analysis of Eµ-myc Pcgf6-mutant lymphomas.
Detailed pathological analysis and resulting tumor classification as defined for the human disease (Swerdlow et al. 2016) for the indicated mouse lymphomas, identified by their Genotype and Sample ID.
